# Supplementary material for: MUC5B Polymorphism in Patients with Idiopathic Pulmonary Fibrosis—Does It Really Matter?
Source: Int J Mol Sci. 2025 Feb 28;26(5):2218. doi: 10.3390/ijms26052218 (PMC11900561; doi:10.3390/ijms26052218)
Supplement: Supplementary file 1 [file ijms-26-02218-s001.zip]

Archive with 1 entries (1 files):
- ijms-3480126-supplementary.pdf
